# Supplementary material for: EGFR Inhibition Strongly Modulates the Tumour Immune Microenvironment in EGFR-Driven Non-Small-Cell Lung Cancer
Source: Cancers (Basel). 2022 Aug 16;14(16):3943. doi: 10.3390/cancers14163943 (PMC9406398; doi:10.3390/cancers14163943)
Supplement: Supplementary file 1 [file cancers-14-03943-s001.zip]

Archive with 1 entries (1 files):
- cancers-1851890-supplementary.pdf
